# Supplementary material for: Mmp17-deficient mice exhibit heightened goblet cell effector expression in the colon and increased resistance to chronic Trichuris muris infection
Source: Front Immunol. 2023 Oct 6;14:1243528. doi: 10.3389/fimmu.2023.1243528 (PMC10587605; doi:10.3389/fimmu.2023.1243528)
Supplement: Supplementary Table 1 — Primers used for qPCR. [file Table_1.xlsx]

## Sheet: Sheet1
	Supplementary table 1: Primers used for qPCR
	target gene	forward primer	reverse primer
	il4	ATCATCGGCATTTTGAACGAGGTC	ACCTTGGAAGCCCTACAGACGA
	il10	CGGGAAGACAATAACTGCACCC	CGGTTAGCAGTATGTTGTCCAGC
	il13	CCTGGCTCTTGCTTGCCTT	GGTCTTGTGTGATGTTGCTCA
	il22	CATTGCCTTCTAGGTCTCCTCA	CCTGCTTGCCAGTGCAAAAT
	ifng	GGATGCATTCATGAGTATTGCC	CCTTTTCCGCTTCCTGAGG
	foxp3	CCTGGTTGTGAGAAGGTCTTCG	TGCTCCAGAGACTGCACCACTT
	tgfb1	CTGCTGACCCCCACTGATAC	AGCCCTGTATTCCGTCTCCT
	retnlb	CGTCTCCCTTCTCCCACTGA	GACAACCATCCCAGCAGGAC
	bmp4	AGGAGGAGGAGGAAGAGCAG	CACCTCATTCTCTGGGATGC
	hprt	CCTCCTCAGACCGCTTTTT	AACCTGGTTCATCATCGCTAA
